# Supplementary material for: TMPRSS2-induced Golgi disruption restricts the incorporation of virus envelope glycoproteins into virions
Source: EMBO Rep. 2026 May 19;27(12):3424–53. doi: 10.1038/s44319-026-00797-2 (PMC13303877; doi:10.1038/s44319-026-00797-2)
Supplement: Supplementary file 2 — Source data Fig. 1 [file 44319_2026_797_MOESM2_ESM.zip]

Archive with 7 entries (6 files):
- Figure 1/
- Figure 1/CoV2S_p24_Actin_WB.tif
- Figure 1/Fig1B.tif
- Figure 1/Fig1D.tif
- Figure 1/Fig1E.tif
- Figure 1/Fig1F.tif
- Figure 1/Figure 1ABCDEF.xlsx
