# Supplementary material for: TMPRSS2-induced Golgi disruption restricts the incorporation of virus envelope glycoproteins into virions
Source: EMBO Rep. 2026 May 19;27(12):3424–53. doi: 10.1038/s44319-026-00797-2 (PMC13303877; doi:10.1038/s44319-026-00797-2)
Supplement: Supplementary file 2 — Source data Fig. 1 [file 44319_2026_797_MOESM2_ESM.zip › Figure 1/Figure 1ABCDEF.xlsx]

## Sheet: 1A
CoV-2-S/HIV (p24, ng/ml)					CoV-2-S/HIV (infectivity, luc)						VSV-G/HIV (p24, ng/ml)					VSV-G/HIV (infectivity, luc)
Control	TM2-WT	TM2-dCT	TM2-S441A		Control	TM2-WT	TM2-dCT	TM2-S441A	Mock		Control	TM2-WT	TM2-dCT	TM2-S441A		Control	TM2-WT	TM2-dCT	TM2-S441A	Mock
79.006	97.746	75.32	59.852		131000	6290	4680	67200	100		48.801	57.5748	48.1555	18.7096		328000	39255	12083	274531	163
83.37	86.932	60.41	57.276		81100	4750	5070	46400	90		47.327	63.1363	79.7562	19.0594		339000	38957	12159	284678	102
65.12	62.106	63.002	45.126		73500	4710	1200	35700	90		50.875	76.2658	66.7441	14.3857		309000	34703	11554	261284	143
					75700	890	1830	35400	100							314000	35524	12310	275659	113
					78600	3810	1260	55900	100							321000	32240	11554	236198	115
					104000	5690	3750	76400	70

## Sheet: 1B
Viral production (NP, ng/ml)			Infectivity (pfu)
A549-ACE2	A549-ACE2-TM2		A549-ACE2	A549-ACE2-TM2
192	197		148.333	23
159	175		185	19.25
166	232		180	20.75
85	190		85	18.25
			61.6667	18
			53.3333	17

## Sheet: 1C
Viral production (NP, pg/ml)					Infectivity (pfu)
0 uM	20 uM	40 uM	80 uM		0 uM	20 uM	40 uM	80 uM	uninfected
1.81	3.9	2.28	4.64		63	70	137	161	48
3.36	2.628	1.178	0.306		53	105	87	99	55
2.554	1.894	4.66	2.096		81	80	96	127	53
3.782	2.2	2.142	1.674		96	139	247	113	56
4.531	6.12	3.578	3.595		55	75	60	142	43

## Sheet: 1D
CoV-2-S/p24
CD4	TMPRSS2-WT	TMPRSS2-dCT	TMPRSS2-S441A	Mock
0.288	0.058	0.032	0.225	0.02
0.294	0.063	0.042	0.167	0.015
0.625	0.08	0.056	0.269	0.018

## Sheet: 1E
NP after the purification (ng/ml)				Infectivity (pfu)
0 uM	10 uM	20 uM		0 uM	10 uM	20 uM
14.8	9.4	12.7		24	57	70
16.7	10.7	10.7		20	60	84
11.7597	10.0926	9.18835		23	62	62
17.2197	5.95899	6.47907		14	66	86
22.7954	12.3423	7.33312		20	65	73
18.7647	5.81832	8.17522		23	63	84
				21	60	83
				20	59	80

## Sheet: 1F
Viral production (NP, ng/ml))			Infectivity (pfu)
4520	385		2	39
4483	586		1	51
4193	518		5	44
			2	50
			6	36
			2	29
