# Supplementary material for: TMPRSS2-induced Golgi disruption restricts the incorporation of virus envelope glycoproteins into virions
Source: EMBO Rep. 2026 May 19;27(12):3424–53. doi: 10.1038/s44319-026-00797-2 (PMC13303877; doi:10.1038/s44319-026-00797-2)
Supplement: Supplementary file 3 — Source data Fig. 2 [file 44319_2026_797_MOESM3_ESM.zip]

Archive with 4 entries (3 files):
- Figure 2/
- Figure 2/Env_Gag_WB.tif
- Figure 2/Fig2B.tif
- Figure 2/Figure 2ABC.xlsx
