# Supplementary material for: TMPRSS2-induced Golgi disruption restricts the incorporation of virus envelope glycoproteins into virions
Source: EMBO Rep. 2026 May 19;27(12):3424–53. doi: 10.1038/s44319-026-00797-2 (PMC13303877; doi:10.1038/s44319-026-00797-2)
Supplement: Supplementary file 3 — Source data Fig. 2 [file 44319_2026_797_MOESM3_ESM.zip › Figure 2/Figure 2ABC.xlsx]

## Sheet: 2A
p27 or p24 (ng/ml)	SIV						HIV (X4)						HIV (R5)
	Control	TMPRSS2-WT-Cherry	TMPRSS2-dCT-Cherry	TMPRSS2-S441A-Cherry			Control	TMPRSS2-WT-Cherry	TMPRSS2-dCT-Cherry	TMPRSS2-S441A-Cherry			Control	TMPRSS2-WT-Cherry	TMPRSS2-dCT-Cherry	TMPRSS2-S441A-Cherry
	85.08	138.48	121.7	109.5			429.83	385.94	471.35	387.12			170.3	81.99	154.24	116.42
	291.13	774.72	572.49	352.68			616.93	634.58	845.55	574.07			168.92	105.13	155.94	120.94
	227.83	581.28	746.58	489.84			446.02	181.26	380.14	215.46			173.44	100.05	174	154.24
Infectivity (Rluc)	SIV						HIV (X4)						HIV (R5)
	Control	TMPRSS2-WT-Cherry	TMPRSS2-dCT-Cherry	TMPRSS2-S441A-Cherry	Mock		Control	TMPRSS2-WT-Cherry	TMPRSS2-dCT-Cherry	TMPRSS2-S441A-Cherry	Mock		Control	TMPRSS2-WT-Cherry	TMPRSS2-dCT-Cherry	TMPRSS2-S441A-Cherry	Mock
	4067000	1788000	798800	4690000	42490		71.4	1.94	0.52	49.6	0		40.8	6.79	2.97	24.2	0.088
	4672000	2017000	552900	4573000	41450		68.5	1.26	1.2	44.4	0.31		31.1	5.09	2.59	19.8	0.016
	4324000	2159000	726400	4514000	42020		64.5	1.15	0.96	49.5	0.19		36.6	4.62	3.35	20.9	2.49
	5539000	2040000	1233000	6165000	45130		67.3	1.13	0.22	52.8			29.6	1.57	0.12	20.4	0.78
	8852000	1844000	1240000	5567000	46370		67.1	1.37	0.54	55.7			26	1.36	1.56	19
	10410000	1777000	1144000	6753000	42830		67.1	2.04	0.28	53.9			30.8	2.05	1.75	22.5

## Sheet: 2B
gp120/p24
Control	TM2-WT	TM2-dCT	TM2-S441A	Mock
0.923984	0.322798	0.22538	0.92738	0.02
0.614109	0.145805	0.208103	0.748848	0.026
0.583824	0.34481	0.344207	1.11815	0.021

## Sheet: 2C
p24 (ng/ml)
Control	TMPRSS2-WT 400:125	TMPRSS2-WT 400:25	TMPRSS2-WT 400:5	TMPRSS2-dCT 400:125	TMPRSS2-dCT 400:25	TMPRSS2-dCT 400:5	TMPRSS2-S441A 400:125	TMPRSS2-S441A 400:25	TMPRSS2-S441A 400:5
1222.09	247.95	511.03	733.76	482.45	824.53	717.79	298.38	488.33	377.39
833.47	230.72	603.2	646.4	401.12	577.28	568.16	435.2	650.72	696.32
661.94	239.36	594.08	524.48	432.32	544.64	605.6	563.36	653.6	847.52
Infectivity (Rluc)
Control	TMPRSS2-WT 400:125	TMPRSS2-WT 400:25	TMPRSS2-WT 400:5	TMPRSS2-dCT 400:125	TMPRSS2-dCT 400:25	TMPRSS2-dCT 400:5	TMPRSS2-S441A 400:125	TMPRSS2-S441A 400:25	TMPRSS2-S441A 400:5
30.4	0.34	1.28	7.63	0.091	0.4	3.27	12.9	13.8	27.7
34.3	0.96	1.19	5.32	0	0.25	1.91	11.5	15.4	27.2
25.7	0.61	1.59	7.95	0.033	0.54	2.36	14.5	10.7	20.5
