# Supplementary material for: TMPRSS2-induced Golgi disruption restricts the incorporation of virus envelope glycoproteins into virions
Source: EMBO Rep. 2026 May 19;27(12):3424–53. doi: 10.1038/s44319-026-00797-2 (PMC13303877; doi:10.1038/s44319-026-00797-2)
Supplement: Supplementary file 4 — Source data Fig. 3 [file 44319_2026_797_MOESM4_ESM.zip]

Archive with 8 entries (7 files):
- Figure 3/
- Figure 3/CoV2S_actin_WB.tif
- Figure 3/Fig3A.tif
- Figure 3/Fig3C.tif
- Figure 3/Fig3D.tif
- Figure 3/Fig3E.tif
- Figure 3/Fig3G.tif
- Figure 3/Figure 3BFH.xlsx
