# Supplementary material for: TMPRSS2-induced Golgi disruption restricts the incorporation of virus envelope glycoproteins into virions
Source: EMBO Rep. 2026 May 19;27(12):3424–53. doi: 10.1038/s44319-026-00797-2 (PMC13303877; doi:10.1038/s44319-026-00797-2)
Supplement: Supplementary file 4 — Source data Fig. 3 [file 44319_2026_797_MOESM4_ESM.zip › Figure 3/Figure 3BFH.xlsx]

## Sheet: 3B
%
CoV-2-S	TM2-WT	TM2-dCT	TM2-S441A	CoV-2-S + TM2-WT	CoV-2-S + TM2-dCT	CoV-2-S + TM2-S441A
11.1	1.99	1.03	1	53.2	60.3	68.4
1.09	1.17	2.08	1.53	53.1	68.8	74.2
2.33	1.52	1.19	0.4	50.4	75.2	65.9

## Sheet: 3F
MFI
1A9					HL1003
CD4	WT	dCT	S441A		CD4	WT	dCT	S441A
2756.03	3643.97	3070.05	3363.72		4009.09	3893.37	3932.89	4061.73
2722.69	2553.51	3329.15	2315.46		3947.88	3714.68	3749.95	3996.03
2398.83	2885.44	3599.66	3435.56		3825.22	3761.55	3610.82	3507
2943.67	2381.36	3727.71	2285.12		4002.29	3835.07	3762.71	3934.62
2339.24	3649.19	3295.55	2815.23		3995.98	3917.09	3995.26	3977.9
2733.57	3734.89	3203.46	2640.87		3848.2	3439.3	3713.18	3755.44
2441.87	2464.45	3547.62	2638.95		3674.39	3828.99	3879.84	3717.56
2561.18	3495.26	2449.53	3189.47		4095	3695.83	3986.89	3954.02
2410	3678.07	2227.71	2837.39		4006.46	3518.17	3950.67	3435.5
2425.13	2280.83	3942.35	2538.82		3674.08	3833.93	3985.06	3796.85
2447.35	2916.82	3770.57	3684.07		4095	3908.46	4012.08	3640.91
2505.52	2612.41	3787.73	3106.35		4090.32	3756.48	4050.63	3978.39
2572.17	3540.37	3536.7	3086.86		4095	3879.4	4077.83	3931.74
2455.73	3037.11	3668.38	3191.57		4028.71	3739.72	3846.09	3684.18
2489.82	2324.65	2463.23	3561.12		4012.87	4093.85	3961.07	4016.22
2297.2	2335.71	2445.36	2748.61		3851.38	4080.32	3823.25	3847.69
2629.74	2259.84	3408.18	2487.69		3423.91	4085.73	3972.2	3747.73
2209.75	2269.77	3709.11	3716.94		3488.91	3773.97	3974.26	3868.95
2531.94	3558.23	3363.48	2607.91		4039.91	3859.44	3722.46	3911.17
3621.44	2439.72	2500.57	2632.61		4013.47	3882.43	3982.78	3957.14
3274.95	3697.98	2375.5	3335.14		4030.33	3662.77	3977.33	3981.15
3678.12	2908.66	3656.56	3412.9		3897.43	3871.83	3990.84	3928.2
2825.28	3632.2	3788.77	2560.27		3914.05	3825.54	3892.07	3909.34
3372.06	2883.09	3023.79	2471.87		3966.04	3922.25	3812.5	3995.23
3893.02	2866.98	3661.3	2403.74		3794.42	3909.67	3620.1	4009.16
2632.67	3701.97	2682.01	2290.13		3883	3437.91	3875.98	3878.75
3093.9	2821.04	2617.52	2612.55		3585.06	3879.15	3728.21	3836.83
2670.48	2939.64	3350.45	2369.56		3870.8	4077.7	3548.3	3964.05
2293.33	2575.21	3299.58	2565.43		3680.24	4095	3954.87	3879.2
2472.67	2331.5	3574.62	2407.75		3848.74	3864.88	3887.51	3901.32
2529.07	3594.85	3267.37	2564.79		3810.44	4095	3694.34	3999
2503.3	2340.45	3365.43	2282.06		3797.08	4014.65	3820.92	3919.94
3461.79	3490.24	3327	2616.77		3627.75	3989.92	3734.62	3836.87
2416.94	3167.52	3740.35	2392.57		3883.18	3984.13	3851.89	3779.97
2384	3450.14	3727.5	2426		3959.09	3962.96	3795.11	3917.81
2391.5	2535.75	3635.79	2450.44		3542.15	3493.67	3942.66	4058.55
2596.82	3488.6	2711.67	2618.81		3815.36	3754.91	3577.56	3751.97
2722.58	2336.05	3768.98	2320.69		3919.38	3802.11	3716.92	3858.73
2405.87	2310.7	2629.91	2263.9		3870.03	3902.79	3759.7	4036.85
2387.73	3770.29	2809.42	2291.67		3882.02	3955.93	3975.62	4065.95
3130.16	3779.56	3433.96	2401.95		3630.92	3720	3470.61	3798.96
3629.25	3264.04	2599.69	2401.69		3902.97	3802.07	3971.96	3799.26
3743.8	3037.86	3332.87	2550.34		3979.98	3921.82	3408.3	3782.68
3111.65	2417.18	2966.45	2474.92		3694.64	3816	3808.8	4095
2498.52	3664.26	2744.57	2327.58		3878.16	3744.57	3988.62	4088.58
2223.1	2571.71	2677.95	2344.95		3914.18	3842.35	4022.4	4088.96
3704.65	2519.73	3474.48	2298.73		3894.27	4005.03	3682.5	4090.65
3722.54	3721.77	3677.45	3301.54		3977.44	4004.76	3827.78	3997.51
3763.87	2836.52	2737.54	3550.86		3850.85	3805.08	3732.85	3715.43
2307.6	3766.63	2715.2	3197.63		3785.27	4095	3781.56	3638
2492.33	2331.28	2348.91	2214.55		3888.46	3941.26	3848.1	3763.5
2708.92	3793.29	2560.16	3339.65		3902.24	3912.59	3935.64	3989.7
2964.49	3836.75	2245.22	3457.95		3987.56	3987.22	3576.15	4095
2245.2	3578.59	2380	2840.53		4003.82	3883.8	3949.14	4008.38
2817.78	3675.8	2683.13	3006.17		3917.85	3624.09	3780.23	3634.32
2377.75	2882.07	2246.75	2612.07		4074.22	3726.83	3970.17	3780.67
2315.33	2549.19	2699.91	2327.4		4062.7	3929.9	3909.55	3952.79
2600	3358.18	2989.94	2747		3821.08	3649.44	3762	3990.09
2401.93	3173.79	3843.09	2940.86		3553.43	3910.7	3851.44	3785.18
2457.55	3487.2	2227.86	2495.83		3924.33	3659.3	3760.42	4017.12
2397.61	3187.25	3560.04	2310.86		3904.69	3657.33	3777.78	4019.96
2309.11	3703.24	2808.29	2395.65		3661.53	3772.92	3798.69	3994.5
2751.66	3683.07	2948.89	2391.5		3509.3	3992.23	3816.5	3637.5
2554.91	3324.85	3360.32	2287.27		4012.54	3971.06	3595	3838
2408.55	3886.81	2259.85	3621.43		4095	4095	4004.23	3891.08
2638.84	3118.12	2607.62	2735.96		4011.67	3606.45	4004.5	3957.25
2569.16	3700.32	2736.83	3349.13		3475.15	3764.87	3881.71	3942.5
2408.68	3422.89	3443.69	2352.9		3885.24	3776.05	3834.36	3924.71
2671.7	2837.07	3290.61	2769.38		3664.76	3951.44	3976.73	3831.2
2780.47	2513.66	2804.77	3817.74		3921.12	3820.93	3706.11	3791.91
2320.31	3517.92	2483.08	3796.6		3752.67	3921.03	3877.08	3998.53
3692.62	3445.71	3715.71	2836.94		3821.69	3948.92	3814.47	4094.37
3575.7	2389.92	3598.5	2471.8		3855.63	3809.55	4001	4024.93
2879.21	3593.31	2837.47	2788.7		3937.48	3966.65	3944	3948.14
3325.53	3140.53	2819.77	2489.08		3843.37	3873.38	3972	3999.32
2983.92	3215.14	3228.98	2333.3		3792.92	3657.7	3896.11	4095
3675.01	3794.46	3259.33	2635.92		4014.59	3971.26	3845.4	3898.9
2420.74	3750.82	3493.8	3097.13		3920.19	3759.54	3826.26	3871
2768.09	2500.09	3245.94	2366.64		3874.64	3581.88	3773.68	3913.29
2882.81	2651.53	3728.14	3259.77		3638.83	3701	3933.82	3988.93
3799.78	2522.92	3779.69	2476.17		3799.99	3849.44	3934.25	3910.42
2825.41	3345.95	3672.46	2666.8		3623.23	3495.3	3872.97	3876.67
3166.94	3108.43	3730.98	2299.45		3869.98	3753.61	3871.92	3904.29
3010.87	3811.29	3495.29	2441		3698.76	3780.06	3891.42	4092.97
2837.4	3764.38	2803.5	2903.41		3690.11	3655.91	3874.3	3900.88
3077.92	2881.25	3757.06	2806.5		3770.38	3892.51	4017.46	3933.33
3319.91	3641.57	3819.28	2506.33		3648.79	3605.95	3873.12	3785.5
3504.87	3671.72	2896.73	2654.1		3806.97	3667.54	3795.6	3633.92
3681.11	2308.64	3285.52	2992.25		3767.75	3728.77	3938.61	3985.06
3424.56	3713.58	3420.26	2321.18		3603.9	3964.86	3866.64	3900.74
3281.57	3298.38	3537.91	2731.8		3858.56	3560.73	3942.11	3847.9
2471.31	3034.78	2453.08	2418		4037.75	3939.4	3870.8	4055.61
3076.31	2388.5	2985.91	2627.8		3857.25	3861.65	3814.84	4095
3363.78	3637.65	3198.39	2827.6		4081.12	3756.45	3975.93	3872.42
3755.48	3601.69	3276.09	2654.47		3959.94	3808.7	3915.53	4095
2541.2	3995.69	3709.78	2722.58		4046.08	3938.18	4008.79	4013.48
3808.62	2706.46	3667.85	2712.61		4018.25	4036.92	3964.02	4094.3
2669.83	2995.42	3403.05	2454.2		3820.73	3926.29	3866.51	3661.2
2807.59	3495.62	3230.41	2885.34		4076.5	3971.29	3852.83	3515.87
2377.16	3479.86	3575.4	2356.73		4046.91	3957.36	3970.12	4090.49
2833.01	2548.47	3812.95	2474.2		3860.32	3916.68	3870.52	4093.73
2506.21	2282.85	3468.07	2771.38		3975	3973.36	3707.53	4014.69
2506.21	2477	3054.17	2822.33		3942.25	3994.71	3809.5	3887.8
2348.16	2820.31	3632.23	2454.87		3818.5	4020.41	3760.04	3709.45
2415.26	2537.63	3029.88	2418.16		3806.94	4068.35	3925.64	3928.24
2336.15	2396.92	2858.35	2968.1		3802.05	3775.75	3892.53	4016.44
2477.68	2582.16	2834.88	2796.65		3725.75	3644.22	3846.12	3526.36
2390.19	2459.29	3316.67	2470.9		3909.96	3404.77	3789.14	3951.86
2359	2816.14	3208.93	3789.68		3765.95	3922.94	3874.03	3777
2268.46	2238.7	2539.07	2954.37		3830.8	3867.13	3978.18	4059
2260.5	2279.4	2680.55	2310.2		3718.65	4095	3786.48	3962.94
2214.22	3561.78	3445.6	3745.03		3740.6	4095	3707.34	3917.49
2532.7	3300.22	3473.35	2298		3907.64	4042.8	3632.93	3827.87
2309.05	3712.83	2362.55	2304.65		3772.5	3954.39	3704.8	3967.61
2318.55	3756.66	3579.17	3404.02		3737.54	3954.43	3858.68	3995.7
2498.31	3300.86	3680.04	3705.74		3824.97	3740.73	3799.96	3551.56
2768.71	2313.39	3750.32	2465		3731.76	3941.89	3636.85	3867.4
2366.06	2831.94	2936.95	2580.69		3816.6	3875.87	3887.11	3855.64
2578.79	2444.55	2572	3443.34		4029.9	4042.78	3865.31	3802.63
2394.27	3038.53	2407.72	2222.14		3891.39	3972.34	3892.19	3775.2
2731.97	3432.54	2415.45	3241.4		3803.33	3792.03	3959.35	4031.13
2663.5	3112.55	3568.54	3438.68		3865.36	4095	3861.41	4011.58
2637.38	3438.41	2816.48	3058.72		3652.57	3674.31	3792.55	3844.36
2515.54	3154.24	3685.51	3026.09		3786.16	3753	3882.48	3728.89
2580.17	3031.25	3618.26	2768.57		3968.58	3995.55	3946.89	3683.04
2495.93	2289.89	3539.87	3391.82		3995.53	3934.22	3792.74	3804.12
2289.46	3632.39	2826.94	2801.26		3897.91	3852.71	3969.01	3768.69
2562.73	3586.93	2385.32	2417.93		4005.63	3705.38	3661.69	3609.27
2317.36	2954.37	3661.1	2465.23		3974.91	3783.67	3952.21	3787.67
2371.4	2600.2	3088.5	2720.84		3874.17	3472.93	3837.05	3614.62
2437.82	2207	2848.36	2666.67		3791.42	3897.24	3608.65	4063.05
2582.12	2386.65	2628.76	2522.22		3708.55	3984.38	3667.87	3924.86
2745.43	2337.36	3085.6	2585.6		3906	4022.91	3615.84	3773.73
2731.98	2471.57	3639.56	2584.72		3862.1	3637.08	4022.08	3881.33
2576.32	2332.9	2373.18	2520.7		4012.02	3814.92	3833.32	3869.48
2640.1	3620.9	3107.33	2278		4002.42	3863.65	4014.29	3750.21
2487.94	3859.81	2312.53	3626.38		3887.27	3908.72	3975.52	3890.85
2547.79	2367.44	2573.47	2267.35		4021.46	3912.5	3900.15	3787.64
2359.73	3651.16	3550.07	2355.53		3815	3867.65	3996.74	3963.74
3067.18	2456.5	3424.2	2381.47		3916.18	3967.76	3961.97	4073.36
3021.08	3524.7	2332.29	2741.81		3895.8	3572.36	3960.57	3921.04
2606.18	3752.61	3696.07	3221.92		3787.33	3886	3921.91	3803.89
3075.77	3712.4	2831.47	2364.08		3776.44	3422.4	3983.27	3871.85
3196.63	3856.84	2524.78	2520.91		3846.42	3806.96	3981.7	3911.37
2549.97	3577.62	3783.72	3452.49		3888.91	3871.03	3905.71	3951.5
2625.52	3159.98	2357.82	2833.29		3979.36	3672.94	3903	4070.9
3126	2506	2663.98	3225.4		3785.07	3742.63	4005.35	3979.78
2929.23	3949.86	3523.18	2593.4		4010.92	3742.36	3861.28	4038.02
2338.25	3284.16	2431.17	2236.92		4067.87	3711.31	3938.37	3982.27
2804.29	3203.13	3513.19	2249.86		4037.08	3916.21	3885.82	3923.84
2658.18	2998.91	2762	3397		3931.62	3631.3	3851.13	4005.31
2314.6	3424.21	3213.62	2640.19		3974.46	3912.44	3628.91	3914.9
2948.52	2379.93	2812.73	2432.9		3871.73	3886.01	3941.82	4026.71
2958.54	2728.06	2978.9	2262.5		3885.27	3882.44	3932.45	3819.82
2894.71	2712.41	2203.68	2343.27		3925.16	3841.74	3849.14	3962.22
2499.12	3861.04	2505.19	3402.67		3886.89	3954.8	3825.64	3998.67
2619.14	3648.21	3204.49	3276.72		3972.74	3875.63	3921.33	3928.49
2387.42	2558.47	2943.49	3379.29		3934.35	3628.28	3931.04	3959.36
3333.88	2259.4	3035.35	3414.35		3939.91	3858.11	3711.16	3999.34
3016.77	3320.47	3978.49	3421.85		4044.18	3846.32	3517.3	3944.44
3293.61	3973.79	2840.06	2232.13		3963.93	3846.08	3783.31	3857
3040.18	3736.19	3289.12	2545.15		3513.18	3878	3677.52	3948.58
2376	3124.13	3577.45	3073.32		3988.08	3746.6	4012.9	4095
2497	4033.97	3407.31	2347.71		3776.05	3710.67	3924.14	4067
2544.07	3654.9	3386.1	2957.43		3831.63	3832.55	3925.16	3794.09
2569.63	2501.11	3487.7	2406.22		3906.88	3877.91	3914.3	3958.93
2457.25	3668.05	3196.92	2636.6		3693	3781.55	3915.81	3957.83
2363.42	2363.03	2937.53	2793.64		3897.22	4095	3851.69	3928.67
2557.83	2332.83	3712.57	3392.65		3734.08	4017.27	3655.1	3898.24
2708.03	2298	3263.34	3450.14		3950.79	4095	3582.31	3911.61
2614.73	2450.7	2489.29	2657.28		3854.68	3901.7	3736.1	4043.19
2546.63	2455.15	3733.87	2800.65		3794.82	3896.78	3639.42	3996.45
2493.11	2387.11	3585.04	2408.54		3957.36	4095	3950.3	3751.07
2331.4	3792.5	3727.92	2408		3829.09	3928.6	3835.43	3901.53
2570.22	3504.38	2746.45	2310.68		3930.8	3741.5	4004.48	4089.39
2485.09	3718.97	3067.25	2728.62		3961.95	3952.96	3583.76	3987.3
2987.51	2277.08	3936.8	2298.44		3925.41	3674.73	3876.22	3962.3
2867.9	3509.91	3291.18	2458.88		3941.8	3811.65	3914.33	3887.67
2396.14	3706.21	3279.3	2562.39		3939.69	3859.26	3838.71	3989.46
2438.68	3797.57	2732.73	2423.82		4034.55	3949.68	3621.38	4047.06
2779.96	3211.98	3262.83	3285.91		3644	3798.52	4021.77	4049.4
2315.55	3555.7	3829.2	2342.73		3867.53	3825.91	3872.6	3923.68
2943.58	2585.36	3410.71	2406.95		3766.85	3906.31	3874.02	4013.26
2830.95	3314.54	2383	2289.23		4008.73	4095	3992	3741.76
3532	3448.65	2208.64	3349.69		3853.5	4095	3729.25	3898.92
2588	2410.95	2316.78	3101.04		3773	4022.95	4051.24	4021.35
2414	2896.54	2300	2380.92		3976.88	3946	3981.2	3927.2
2896.67	2303.38	2480.82	2507.18		3887.94	3450.16	3683.77	3965.37
2639.54	2971.24	2421.89	2501.35		4095	3553.08	3396.25	3855.78
2626.43	3049.7	2359.33	2709.23		4095	3780.63	3524.2	3783.16
3521.88	3777.05	2606.07	2614.47		4095	3673.28	3853.86	3926.19
2434.46	2567.36	3309.21	2531.89		4005.82	3841.68	3869.96	3883.48
2383.86	3136.36	3713.03	3273.57		3916.3	3888.66	3905.37	3875.76
2240.86	2683	3403.1	3008.02		3696.5	3790.92	3991.35	3910.39
3724.58	2841.93	3017.26	2252.41		3967.14	3468.24	3888.61	3856.94
2767.13	2281.87	3003.66	2353.55		3939.43	3533.83	3934.79	3978.94
2881.81	2854	3256.72	2635.42		3719.13	3948.99	3606.42	4045.09
2715.39	3377.54	2477.5	2455		3734.5	3499.87	3628.09	4038.04
2535.61	2721.55	2574.44	3272.12		3901.99	3478	3747.17	3968.68
2390.64	3103.87	2906.25	2839.73		3940.71	3838.96	4052.86	3924.91

## Sheet: 3H
%
Control	TM2-WT	TM2-dCT	TM2-S441A
27.1	36.4	42.6	19.6
29.3	39.4	44.1	22.2
25.9	36.8	45.6	22.1
