# Supplementary material for: TMPRSS2-induced Golgi disruption restricts the incorporation of virus envelope glycoproteins into virions
Source: EMBO Rep. 2026 May 19;27(12):3424–53. doi: 10.1038/s44319-026-00797-2 (PMC13303877; doi:10.1038/s44319-026-00797-2)
Supplement: Supplementary file 5 — Source data Fig. 4 [file 44319_2026_797_MOESM5_ESM.zip]

Archive with 6 entries (5 files):
- Figure 4/
- Figure 4/Fig4A.tif
- Figure 4/Fig4B.tif
- Figure 4/Fig4C.tif
- Figure 4/Fig4D.tif
- Figure 4/Figure 4E.xlsx
