# Supplementary material for: TMPRSS2-induced Golgi disruption restricts the incorporation of virus envelope glycoproteins into virions
Source: EMBO Rep. 2026 May 19;27(12):3424–53. doi: 10.1038/s44319-026-00797-2 (PMC13303877; doi:10.1038/s44319-026-00797-2)
Supplement: Supplementary file 5 — Source data Fig. 4 [file 44319_2026_797_MOESM5_ESM.zip › Figure 4/Figure 4E.xlsx]

## Sheet: 4E
%
CD4	TM2-WT	TM2-dCT	TM2-S441A
13.09	0.52	58.49	7.91
2.4	80	98.46	0.92
59.73	7.96	8.08	1.42
1.78	36.23	5.03	1.24
2.72	9.76	43.9	2.7
4.83	69.33	43.52	36.24
3.36	16.45	72.8	55.29
1.58	14.34	63.33	2.44
1.96	8.95	23.16	2.94
2.97	3.89	5.04	20
3.32	42.81	76.23	18.52
2.64	34.76	85.06	4.55
23.16	6.66	64.63	3.04
9.28	24.81	77.94	5.62
2.92	15.04	16.77	1.64
3.07	63.87	27.18	1.81
11.74	57.45	26.44	6.77
4.02	53.85	38.27	4.42
54.92	25.18	17.96	2.73
3.82	92.42	37.53	8.24
1.39	8.03	30.67	2.95
5.74	12.23	12.71	59.29
1.22	19.57	14.45	31.56
2.63	12.07	29.13	3.09
86.67	16.34	20.01	45.5
2.17	28.43	16.74	9.2
3.24	47.65	44.31	1.91
40.55	35.63	25.73	76.04
11.31	28.93	22.04	1.4
9.7	59.38	25.97	1.41
3.39	19.73	15.59	2.79
7.09	45.08	30.33	19.22
1.61	33.8	10.63	26.82
26	67.96	6.26	4.22
3.53	30.9	34.2	2.5
3.58	39.33	31.9	5.64
2.91	64.75	7.05	75
4.01	46.63	41.32	44.98
6.62	27.54	46.95	1.59
3.59	0.62	41.78	4.12
6.16	16.15	26.57	8.67
2.79	84.4	4.92	6.52
70.73	9.6	35	6.64
3.77	16.25	6.77	12.43
2.79	10.41	19.81	2.28
3.51	9.71	12.33	2.33
3.05	18.47	12.2	2.07
1.38	62.3	48.2	10.77
1.45	20.77	15.2	3.49
5.19	20.07	35.66	4.65
4.68	32.61	24.3	1.88
3.95	36.26	12.7	6.01
4.05	19.19	39.16	3.36
3.63	7.87	13.08	3.9
2.57	58.52	12.91	4.83
7.31	25.46	46.06	3.1
3.06	13.46	22.75	1.89
68.52	9.71	48.52	0.72
61.24	7.2	51.79	2.4
1.49	42.52	62.94	1.58
