# Supplementary material for: TMPRSS2-induced Golgi disruption restricts the incorporation of virus envelope glycoproteins into virions
Source: EMBO Rep. 2026 May 19;27(12):3424–53. doi: 10.1038/s44319-026-00797-2 (PMC13303877; doi:10.1038/s44319-026-00797-2)
Supplement: Supplementary file 6 — Source data Fig. 5 [file 44319_2026_797_MOESM6_ESM.zip]

Archive with 7 entries (6 files):
- Figure 5/
- Figure 5/Fig5A.tif
- Figure 5/Fig5C.tif
- Figure 5/Fig5D.tif
- Figure 5/Fig5F.tif
- Figure 5/Fig5H.tif
- Figure 5/Figure 5BG.xlsx
