# Supplementary material for: TMPRSS2-induced Golgi disruption restricts the incorporation of virus envelope glycoproteins into virions
Source: EMBO Rep. 2026 May 19;27(12):3424–53. doi: 10.1038/s44319-026-00797-2 (PMC13303877; doi:10.1038/s44319-026-00797-2)
Supplement: Supplementary file 6 — Source data Fig. 5 [file 44319_2026_797_MOESM6_ESM.zip › Figure 5/Figure 5BG.xlsx]

## Sheet: 5B
%
CD4	TM2-WT	TM2-dCT	TM2-S441A
2.16	61.6	21.98	3.42
27.72	10.91	18.48	9.67
8.78	100	25.4	9.45
6.9	49.4	98.48	4.2
72.48	3.15	23.81	5.61
14.79	75	91.19	3.03
18.12	9.91	58.7	75.34
2.82	92.97	60.74	5.79
1.93	8.25	96.79	39.37
74.81	92.16	10.2	4.99
2.44	11.4	19.09	23.93
46.76	14.03	96.63	6.77
25.5	47.08	80.82	61.51
47.83	26.32	22.81	50.64
65.68	8.77	83.92	3.09
2.23	34.66	45.78	18.19
3.26	56.06	12.74	4.89
74.46	18	74.41	7.88
5.3	97.64	27.46	64.46
95.89	82.37	33.05	5.61
4.41	1.59	2.36	29.34
5.97	19.65	55.56	9.25
45.22	4.83	2.63	59.09
4.35	6.39	2.56	30.8
5.18	3.06	25.05	78.3
4.26	8.44	53.07	12.65
13.27	23.43	96.15	5.75
33.92	79.44	2.97	62.78
3.05	27.12	44.42	1.76
4.06	9.7	8.96	44.03
3.76	8.83	31.46	35.55
75.27	6.22	9.98	4.99
96.56	56.29	18.57	4.49
5.26	62.29	33.88	14.57
1.8	22.94	33.81	41.78
3.41	63.72	20.86	3.82
3.14	41.74	18.24	11.53
5.06	97.94	15.91	23.02
13.94	81.03	91.3	23.16
4.67	63.84	31.44	4.33
7.56	26.22	100	24.27
3.36	3.8	15.81	40
5.02	41.23	39.21	11.01
74.69	83.49	45.58	22.34
2.76	5.71	6.23	13.35
3.84	23.64	30.09	13.68
5.65	5.63	52.4	16.73
3.13	100	63.11	5.97
8.86	8.19	100	6.98
2.89	86.47	99.56	3.76
77.15	66.02	52.67	11.03
4.39	10.13	21.49	23.13
5.48	4.27	94.7	20.22
31.18	4.14	73.09	6.98
6.55	25.34	98.81	10.79
23.55	47.69	78.85	8.29
99.74	33.99	72.2	13.93
83.95	84.32	63.25	6.07
8.48	58.54	75.69	8.53
5.63	5.65	41.05	15.47

## Sheet: 5G
%
2 uM			20 uM			200 uM
30 min	60 min	180 min	30 min	60 min	180 min	30 min	60 min	180 min
37.68	77.29	58.4	7.06	48.13	97.69	77.32	91.3	88.24
73.8	12.91	100	95.11	12.62	11.15	79.1	23.54	27.68
24.75	18.25	83.71	4.03	7.03	16.54	19.63	13.43	97.02
85.56	94.33	100	51.25	98.33	95.92	5.35	62.72	11.39
23.21	24.48	96.42	11.62	100	30.24	62.92	7.68	14.99
75.08	94.17	94.56	94.15	68.69	37.04	6.7	90.94	33.05
11.98	18.28	100	15.17	63.04	98.94	29.4	4.37	61.52
49.39	74.56	19.8	19.7	13.65	76.27	74.34	22.98	98.82
19.01	27.44	82.19	52.6	77.82	94.99	8.53	36.69	14.75
26.91	27.57	99.7	34.67	8.64	22.28	6.81	97.58	12.83
50.17	12.34	28.47	5.41	50.47	80.49	38.44	90.4	13.8
38.81	93.93	14.45	62.29	16.11	46.48	17.51	20.41	93.08
31.83	26.04	93.76	21.61	36.34	56.58	10.12	57.33	96.43
49.81	39.13	72.17	78.12	35.39	43.95	15.59	88.91	97.33
37.29	86.12	85.69	17.84	38.54	90.17	18.1	8.59	62.83
8.99	44.15	95.46	52.41	19.7	56.58	15.56	66.33	11.14
49.13	81.53	49.72	72.64	40.45	67.9	44.5	40.03	13.27
27.03	47.59	53.86	95.03	43.37	22.4	15.91	41.75	13.4
69.97	63.5	100	61.59	9.62	52.33	13.79	16.02	28.56
6.88	33.72	47.27	74.51	53.5	93.64	40.99	29.52	14.29
62.82	85.54	9.28	96.08	48.04	58.29	85.82	81.31	30.43
50.93	99.18	99.55	52.24	89.86	60.19	86.52	7.77	14.63
21.11	91.13	3.11	86.55	14.63	80.44	22.24	16.77	46.1
43.67	40.59	43.42	29.83	26.34	9.66	83.67	12.9	52.1
72.02	45.82	100	82.45	15.53	29.63	13.54	12.83	87.96
41.25	42.72	76.88	30.53	7.69	21.24	13.85	53.03	63.79
100	16.36	22.32	81.47	13.03	22.71	15.34	18.42	31.2
25.57	47.42	22.29	6.65	19.12	100	87.82	17.77	12.91
41.55	51.66	19.33	91.09	8.68	41.42	75.44	19.29	11.43
32.8	11.48	75.55	2.4	9.15	90.84	47.98	58.11	9.6
87.75	20.51	18.89	86.38	28.55	98.48	37.35	7.1	99.75
46.8	12.68	30.86	6.53	71.44	70.4	7.89	94.51	6.92
82.79	48.3	95.29	13.88	26.82	22.85	41.48	20.03	96.88
29.02	49.91	100	83.22	40.42	86.75	21.18	7.09	47.58
51.1	95.85	69.67	8.7	15.82	66.41	7.35	44.06	99.03
24.45	16.86	29.04	8.19	10.92	18.22	28.14	19.27	91.06
16.56	34.42	33.23	36.92	78.8	83.86	6.26	83.09	95.19
35.76	48.61	28.65	53.39	14.75	87.61	24.71	6.5	77.13
32.94	26.99	70.71	98.11	36.3	25.52	13.56	72.07	24.26
63.78	61.74	27.67	10.89	11.66	23.16	18.75	25.7	60.04
14.24	60.98	46.99	39.14	100	28.59	24.66	43.94	99.57
88.71	89.26	31.4	14.32	100	87.5	11.19	86.38	64.86
55.97	22.43	19.98	17.8	36.71	71.59	68	12.65	96.12
85.77	40	35.33	83.95	33.21	40.37	98.12	16.51	83.95
72.25	81.82	94.89	16.41	12.15	85.31	39.58	9.38	21.8
52.8	62.21	65.7	15.66	59.79	11.27	57.94	86.89	17.97
5.01	11.48	19.97	27.08	96.28	13.61	20.95	29.44	18.65
41.19	31.09	88.68	2.89	9	28.17	72.22	14.12	8.73
83.7	8.32	97.93	40.62	5.11	26.5	42.67	11.88	16
12.72	15.57	99.68	63.3	80.42	100	15.16	4.76	40.23
84.49	69.85	24.03	72.89	8.85	21.57	43.42	94.01	61.97
29.04	10.08	9.01	69.41	94.81	94.06	57.83	93	35.96
95.44	93.5	45.01	10.3	13.14	90.81	24.34	69.98	46.75
30.63	96.5	32.2	18.88	70.26	78.05	47.63	18.55	37.4
84.56	99.02	64.56	26.16	95.25	73.13	40.83	83.77	99.32
43.84	12.51	16.08	64.79	44.88	88.75	15.33	20.46	39.35
14.03	9.16	31.5	95.14	16.62	88.2	33.67	61.8	41.98
72.97	76.52	33.73	16.27	41.59	28.54	51.97	32.93	95.68
97.18	14.02	38.4	15.52	85.39	57.29	38.86	73.84	53.15
8.98	83.84	72.04	61.78	25.62	17.84	19.31	76.9	87.7
