# Supplementary material for: TMPRSS2-induced Golgi disruption restricts the incorporation of virus envelope glycoproteins into virions
Source: EMBO Rep. 2026 May 19;27(12):3424–53. doi: 10.1038/s44319-026-00797-2 (PMC13303877; doi:10.1038/s44319-026-00797-2)
Supplement: Supplementary file 7 — Source data Fig. 6 [file 44319_2026_797_MOESM7_ESM.zip]

Archive with 7 entries (6 files):
- Figure 6/
- Figure 6/CoV2S_ER_Golgi_PM_WB.tif
- Figure 6/Fig6A.tif
- Figure 6/Fig6B.tif
- Figure 6/Fig6C.tif
- Figure 6/Fig6D.tif
- Figure 6/Figure 6ABD.xlsx
