# Supplementary material for: TMPRSS2-induced Golgi disruption restricts the incorporation of virus envelope glycoproteins into virions
Source: EMBO Rep. 2026 May 19;27(12):3424–53. doi: 10.1038/s44319-026-00797-2 (PMC13303877; doi:10.1038/s44319-026-00797-2)
Supplement: Supplementary file 7 — Source data Fig. 6 [file 44319_2026_797_MOESM7_ESM.zip › Figure 6/Figure 6ABD.xlsx]

## Sheet: 6A
	%
Fraction#	TM2-WT					TM2-S441A
1	0.223	0.332	0.316	0.474		2.398	14.531	28.317	0.869
2	6.281	1.167	0.713	0.126		5.136	5.007	13.875	1.485
3	3.601	0.372	0.665	0.13		3.904	1.041	4.991	1.942
4	1.939	1.592	0.727	0.518		2.48	0.724	3.459	3.387
5	1.532	1.417	3.359	1.484		2.988	0.346	2.503	5.606
6	2.317	4.271	7.5	13.514		2.551	0.92	2.034	6.607
7	0.086	9.708	7.978	10.555		4.95	1.005	2.156	8.587
8	1.658	11.747	8.751	16.848		14.628	2.298	2.483	10.739
9	6.883	15.02	15.049	13.272		15.147	9.703	2.058	15.352
10	29.309	17.695	22.598	19.419		20.729	17.602	8.395	18.817
11	46.172	36.681	32.343	23.659		25.088	46.822	29.728	26.61

## Sheet: 6B
%
CD4-trans	WT-trans	dCT-trans	S441A-trans		CD4-cis	WT-cis	dCT-cis	S441A-cis
5.85961	64.6199	78.2895	12.7503		3.14407	3.39181	25	10.4806
13.3515	59.6031	83.9506	7.96954		4.25918	12.4734	29.8765	8.56176
6.25439	74.9071	35.4858	8.03752		5.62193	9.72739	8.05673	7.20646
4.9154	28.4292	94.0972	35.6877		2.78588	10.2876	10.0942	23.7918
5.40567	52.551	99.8279	25.4269		3.82942	23.0867	19.9656	13.093
3.88799	57.4751	99.848	26.4925		3.26313	15.4357	11.5502	20.9701
17.8723	80.981	99.8333	30.0948		5.04559	9.2087	20.3333	20.3791
55.4531	10.771	99.8525	10.2857		4.7107	19.9546	18.7316	12.7143
41.1003	47.0474	99.8557	5.82627		16.8285	17.0378	17.4603	9.11017
16.5184	67.3033	85.3052	4.87959		14.2313	6.79908	8.21402	7.35108
3.91492	74.5403	84.4618	8.40989		9.18619	9.19378	12.2396	8.55124
7.41654	68.8337	83.0831	21.1538		5.78086	12.2371	3.89212	22.3558
6.58994	51.5625	100	9.98852		4.19236	6.60156	6.14525	6.50593
18.8413	30.3578	60.8454	14.4465		8.89169	3.7513	17.0189	13.5084
10.9448	100	99.1342	31.0526		3.78387	6.68486	23.5931	19.4737
4.17462	70.7692	80.7242	6.35514		14.2293	17.9487	9.79766	11.215
5.066	88.5862	25.4937	11.2369		6.42169	6.20009	63.3752	9.70089
5.70953	57.4791	30.9227	8.81282		4.85033	7.89674	11.0973	7.93882
4.3536	23.706	56.7529	1.17859		2.18418	10.0414	13.2184	1.19856
1.80123	43.4818	74.3285	15.3173		1.61051	9.95951	10.1277	11.7068
4.69484	83.8006	6.09671	6.92437		3.84977	5.60748	9.11002	7.15966
12.3104	119.595	58.8166	4.08377		4.14592	7.20721	10.384	8.27225
10.3472	153.448	99.6023	18.0417		0.865071	6.2069	21.6477	4.26111
4.67653	68.7797	88.4853	51.7007		2.33079	9.19176	3.05407	50.6803
5.89666	90.4899	79.9105	8.3045		2.31003	6.62824	11.4989	11.3033
8.91271	11.523	87.5437	7.64099		3.49158	6.71343	3.55064	9.15706
3.10519	59.3889	80.5423	8.20734		1.85108	3.43289	6.80304	6.58747
6.62938	24.4472	99.8004	2.85183		1.09114	10.1966	15.7685	3.3478
13.598	42.2585	99.4156	2.10061		7.85473	7.12138	5.77064	4.64345
8.92158	46.2538	96.4859	4.81611		2.71292	12.3853	12.2231	3.76532
19.5983	53.6272	87.8639	12.2328		7.60803	4.57589	2.21165	4.18372
5.88359	109.206	99.7473	4.77147		2.71065	7.12695	5.55836	5.27373
11.9093	65.2402	97.2265	8.45528		3.36484	14.6396	1.66408	4.30894
3.41101	57.4713	99.7808	4.36154		0.902086	15.2709	3.45205	0.658346
6.15313	36.1381	99.2481	1.28968		3.72427	7.65912	43.2331	7.49008
13.1073	55.845	99.9007	3.65568		10.3955	7.08083	33.2671	0.792364
11.6499	62.5561	80.2368	2.97525		5.76196	9.3423	14.8452	3.84413
92.4198	26.5558	86.1033	8.56436		21.2828	4.4757	4.28514	2.12871
24.2842	62.4353	99.6422	2.3198		6.15058	2.38013	20.0358	3.6454
1.67387	106.587	79.4984	10.8814		2.5198	6.30324	8.87677	5.38222
5.69454	56.9788	43.2306	7.93724		1.29924	7.15548	3.21716	8.44485
9.01172	101.094	78.8551	4.81314		6.21808	17.2867	8.06075	5.66251
9.51312	23.7089	88.1557	1.84805		3.24586	14.3192	11.3367	1.7796
6.74905	77.6014	99.4035	8.46457		11.0266	11.4638	5.69414	7.15223
3.30408	11.5708	99.8901	9.15057		2.28876	4.69846	14.2857	4.73934
6.00919	65.7289	73.0361	3.03156		4.27713	17.7323	11.465	3.11462
2.80696	78.1158	98.0392	2.58459		1.44653	9.71541	17.1569	3.90038
8.73899	42.2414	62.9787	14.5455		12.1001	10.6124	10.9693	4.38503
5.76313	100	95.0588	6.63594		5.78755	8.22086	10.1176	8.01843
5.62083	42.4408	99.0458	10.4598		4.00127	40.0729	23.6005	9.31034
6.5641	67.6056	99.2447	31.2849		4.44444	65.2582	10.2719	17.0391
9.39955	43.8233	66.3566	15.0495		6.45342	11.4518	4.67331	10.8911
2.4638	100	98.6868	118.85		1.8542	7.61773	13.0663	19.1693
37.1648	27.044	36.2069	31.5884		26.4368	36.0587	21.6301	13.3574
31.4961	436.111	95.4373	59.2661		34.6457	68.0556	52.4715	20.367
7.22569	5.50918	55.0244	16.3217		7.49331	17.0284	18.7317	7.00637
12.096	22.108	96.0767	13.75		4.89381	2.98201	7.32345	3.03571
2.07715	49.4369	84.4405	9.50704		3.88724	13.1757	5.08677	6.74883
4.31373	90.344	97.9592	9.02948		9.41176	5.0694	20.2226	9.02948
10.8832	31.3119	99.5402	0.869093		2.9259	14.7277	8.88889	3.8566

## Sheet: 6D
%
CD4	TM2-WT	TM2-dCT	TM2-S441A
5.16594	0	0.544637	0
10.4383	33.9567	0	20.433
7.7159	0	0	26.1044
47.2422	0	0	7.17268
22.1724	12.5616	1.91481	6.25
39.9801	0	0	6.35359
20.1115	0	42.8571	7.45809
5.22648	0	12.1786	7.7037
9.44272	8.55333	0	13.0303
21.2318	0	0	31.2715
7.89786	0	0	11.849
13.9059	48.2759	2.4962	8.66463
10.6674	0	0	0
10.5871	0	0	8.69396
3.22228	0	0	12.4362
1.61623	0	0	8.42993
1.01055	0	6.31949	23.2084
3.1405	0	0	5.77648
0	6.62313	0	37.3444
5.25343	0	12.1221	5.90205
10.1777	0	0	16.9993
8.85957	0	0	8.25328
8.13441	0	0	10.9332
19.2999	0	0	2.47729
4.74683	0	6.17198	55.4622
0.647249	0	15.0436	4.8296
18.2897	0	0	20.6728
8.4728	0	2.26972	4.64014
4.71865	0	14.8045	9.68393
5.01686	0	7.53736	18.6826
8.4612	0	0	54.1667
4.37828	0	0	6.82819
7.10616	0	0	12.8736
2.93071	0	0	14.0727
9.69697	0	0	16.0683
7.32714	0	1.5653	7.64765
8.82353	6.57468	0	6.59341
8.86132	9.23623	4.77612	8.41159
21.7337	0	0	26.2588
7.03704	0	0	4.36254
11.166	13.3907	2.11406	6.39365
20.354	5.46624	0	8.0295
3.14353	0	0	1.59542
4.14508	0	0	8.21168
10.6975	0	0	0
2.14925	0	0	3.38262
0	0	0	23.6715
4.9505	11.8915	0	10.7331
3.80588	0	0	10.0756
24.0354	0	7.22433	0
3.27475	0	0	7.22749
2.93767	0	0	8.76539
10.8696	0	7.09413	8.25206
4.39505	10.3427	0	11.5591
7.88131	3.9966	0	21.4863
0.392499	0	0	8.85209
12.728	0	0	7.125
5.1458	0	52.7697	9.26143
6.13766	0	11.0772	4.55568
32.0312	0	0	5.99232
