# Supplementary material for: TMPRSS2-induced Golgi disruption restricts the incorporation of virus envelope glycoproteins into virions
Source: EMBO Rep. 2026 May 19;27(12):3424–53. doi: 10.1038/s44319-026-00797-2 (PMC13303877; doi:10.1038/s44319-026-00797-2)
Supplement: Supplementary file 8 — Source data Fig. 7 [file 44319_2026_797_MOESM8_ESM.zip]

Archive with 5 entries (4 files):
- Figure 7/
- Figure 7/Fig7A.tif
- Figure 7/Fig7D.tif
- Figure 7/Figure 7AE.xlsx
- Figure 7/pERK_ERK_actin_WB.tif
