# Supplementary material for: TMPRSS2-induced Golgi disruption restricts the incorporation of virus envelope glycoproteins into virions
Source: EMBO Rep. 2026 May 19;27(12):3424–53. doi: 10.1038/s44319-026-00797-2 (PMC13303877; doi:10.1038/s44319-026-00797-2)
Supplement: Supplementary file 8 — Source data Fig. 7 [file 44319_2026_797_MOESM8_ESM.zip › Figure 7/Figure 7AE.xlsx]

## Sheet: 7A
	pERK/ERK
hours	Ctrl			TM2-WT			TM2-dCT			TM2-S441A
0	1			1			1			1
6	0.55	0.88	0.74	1.33	1.68	0.88	0.95	1.15	1.42	2.45	0.84	1.84
14	1.7	0.86	0.46	1.15	1.72	1.38	0.57	0.43	1.05	2.01	0.58	1.27
19	2.02	0.99	0.05	2.5	2.97	3.93	1.74	0.57	1.95	1.53	0.3	1.45
24	2.7	1.44	0.36	6.79	8.2	8.45	3.87	2.09	4.66	1.09	1.1	2.17

## Sheet: 7E
%
200uM Nafamostat	Nafamostat removal	ERK inhibitor 20 uM	ERK inhibitor 2 uM	CDK5 inhibitor 20 uM	CDK5 inhibitor 2 uM
15.77	93.94	100	100	2.49	13.03
34.11	75.23	10.24	5.83	72.64	60.56
6.14	9.49	26.53	3.2	23.19	9.68
10.05	15.28	18.94	4.71	13.37	24.67
17.84	30.23	26.15	10.56	5.77	16.35
31.73	15.71	3.16	99.59	63.06	32.14
45.24	7.24	10.44	15.46	24.77	62.43
57.6	7.32	3.33	9.85	6.02	11.74
94.78	25.57	8.56	17.65	17.83	29.07
16.07	19.66	35.55	54.37	86.65	37.88
41.53	11.06	16.7	13.58	10.08	10.67
88.46	63.37	8.33	13.73	91.5	44.15
32.4	48.15	49.44	83.72	10.74	89.33
8.16	29.55	26.88	45.59	49.96	46.54
15.24	99.58	18.07	64.24	77.43	45.03
6.99	46.37	82.86	13.13	41.24	86.21
56.12	16.45	7.14	19.68	92.75	19.31
7.09	26.93	34.79	16.04	15.73	76.84
70.69	29.03	44.85	7.37	21.99	39.48
3.77	27.93	22.45	40.94	64.64	63.45
14.53	58.28	13.68	14.48	15.59	15.4
5.9	8.2	94.91	4.75	17.17	15.8
8.99	38.98	18.76	7.82	4.12	1.78
21.89	20.99	54.32	6.19	8.22	65.72
2.22	52.1	36.24	72.13	3.94	54.38
30.18	30.32	93.25	8.47	12.61	9.81
13.46	63.9	22.62	1.98	23.24	33.18
7.35	18.97	4.48	3.82	16.09	3.47
8.5	26.05	5.41	18.97	53.29	99.47
22.63	28.36	53.51	8.08	13.43	15.65
58.83	46.7	17.77	64.57	9.67	23.43
24.51	82.43	9.29	13.97	22.72	52.15
7.65	22.57	29.76	37.29	10.42	11.95
35.16	29.11	7.12	76.97	26.06	99.61
9.8	24.31	14.64	19.24	18.71	37.09
47.28	31.64	52.22	20.69	9.05	53
25.49	79.87	27.74	27.3	50.75	21.8
31.36	38.86	19.92	21.6	13.16	16.87
14.64	56.48	33.63	92.21	40.86	74.38
7.81	66.46	27.86	18.37	36.55	43.03
72.15	19.33	19.76	12.89	12.06	71.34
13.69	86.69	12.47	3.03	17.4	12.9
31.72	60.58	8.85	69.03	7	60.27
88.6	24.42	2.02	75.08	84.98	9.03
20.53	5.49	24.15	4.18	13.07	11
9.11	20.99	14.6	10.91	14.45	13.26
16.08	94.12	4.85	53.11	65.82	19.02
17.4	61.77	25.62	32.77	17.86	16.01
7.01	35.11	2.92	29.03	4.56	36.06
12.08	22.63	9.75	29.35	15	29.29
64.04	38.28	8.44	61.51	28.11	22.09
76.82	24.79	4.07	19.6	38.13	42.41
32.2	27.41	15.92	18.18	98.77	48.88
50.11	63.3	44.15	26.13	28.98	31.1
31.57	16.17	9.47	13.37	17.88	45.86
17.65	23.51	53.35	69.08	42.03	33.29
33.97	29.79	37.69	56.43	10.72	24.78
11.26	53.35	34.13	7.54	70.39	15.23
28.61	22.1	28.63	41.13	66.78	38.71
48.21	40.82	8.37	25.84	32.37	27.01
