# Supplementary material for: TMPRSS2-induced Golgi disruption restricts the incorporation of virus envelope glycoproteins into virions
Source: EMBO Rep. 2026 May 19;27(12):3424–53. doi: 10.1038/s44319-026-00797-2 (PMC13303877; doi:10.1038/s44319-026-00797-2)
Supplement: Supplementary file 9 — Source data Fig. 8 [file 44319_2026_797_MOESM9_ESM.zip]

Archive with 7 entries (6 files):
- Figure 8/
- Figure 8/CoV2E_actin_WB.tif
- Figure 8/Fig8A.tif
- Figure 8/Fig8C.tif
- Figure 8/Fig8D.tif
- Figure 8/Fig8E.tif
- Figure 8/Figure 8BF.xlsx
