# Supplementary material for: TMPRSS2-induced Golgi disruption restricts the incorporation of virus envelope glycoproteins into virions
Source: EMBO Rep. 2026 May 19;27(12):3424–53. doi: 10.1038/s44319-026-00797-2 (PMC13303877; doi:10.1038/s44319-026-00797-2)
Supplement: Supplementary file 9 — Source data Fig. 8 [file 44319_2026_797_MOESM9_ESM.zip › Figure 8/Figure 8BF.xlsx]

## Sheet: 8B
%
Control		TM2-WT		TM2-dCT		TM2-S441A
E WT	E dN14	E WT	E dN14	E WT	E dN14	E WT	E dN14
23.9329	4.91767	3.14015	5.86258	100	47.1521	2.44997	2.73679
28.4774	8.18608	8.38347	62.5	21.0379	41.7026	10.6977	61.8959
66.1342	5.68182	17.3319	41.9215	35.9018	68.0763	10.2892	7.34558
3.40136	1.61255	34.4538	41.8675	45.8333	100	9.67195	19.3136
4.83475	11.5428	52.1528	10.0679	36.3474	62.5932	30.4703	37.5912
5.29293	10.929	11.882	35.7247	25.3421	28.9436	79.1096	23.5833
13.4101	2.15149	7.7395	68.4835	32.6621	19.9607	32.0755	22.9947
23.1879	5.87215	35.7143	31.5946	15.7738	13.6752	5.91904	4.94438
95.612	3.34127	4.00994	36.9809	61.5249	69.5385	9.90644	55.6448
29.9246	2.41799	6.56934	29.2056	60.8638	13.7622	5.61728	10.0798
16.3434	8.92005	5.27466	64.7525	44.0245	72.5678	34.0909	9.98487
8.05912	18.4118	10.4642	69.5592	14.9708	51.0084	7.90537	10.5368
20.2907	26.045	10.2041	27.1171	35.7759	67.2363	40.6299	11.1111
5.36092	3.82995	1.88508	26.9882	61.7773	67.1117	46.0739	31.0855
59.0313	18.6184	15.41	33.5463	34.9	74.1071	6.94981	57.0025
3.95604	14.5891	9.12584	55.9509	15.1308	74.1036	41.5188	5.34691
7.78226	12.0385	22.0074	18.8406	11.2936	22.9183	26.6986	76.971
37.7309	40.1392	25.2714	41.7355	42.5215	21.4598	7.97478	5.80008
28.2707	7.89679	58.8349	12.5973	50.034	37.4769	19.3312	3.83403
17.7294	34.1289	6.97115	41.3526	15.386	40.2386	35.7633	10.2449
36.7059	33.2317	57.0523	35.763	11.7409	57.4194	7.82698	5.28014
26.6094	5.30853	16.0225	22.5323	70.1051	54.2044	18.3486	55.9532
9.05863	22.3997	5.69902	77.171	35.5524	45.5169	13.6692	21.309
15.0012	6.39325	60.2198	60.3591	64.8229	41.1132	18.231	10.3247
2.5641	5.31295	23.9367	37.5191	53.6819	15.0526	11.612	12.5133
2.12325	7.50496	59.2896	29.6171	40.4955	87.8579	19.8157	9.69996
38.6526	77.8007	22.1603	61.5893	86.866	32.5735	15.836	6.64228
14.8242	6.63717	41.5385	39.3311	46.2667	22.9449	7.62756	25.1442
2.69584	11.0053	7.39504	26.8724	19.171	80.454	30	7.36417
14.9564	4.37455	36.2752	100	14.7377	21.3514	24.388	68.2578
5.35163	7.10789	35.3261	64.1834	33.247	95.1645	13.0091	1.64675
3.32442	3.08068	55.5757	41.8246	67.2025	33.1067	31.4985	38.4292
50.1106	13.9557	8.9549	63.469	41.0902	64.6179	28.2712	5.84922
2.87614	7.911	89.3162	44.9011	37.8229	37.5905	27.3016	6.03774
12.0606	22.4953	19.7571	32.4853	29.9175	20.5677	13.8335	7.29817
15	6.04606	45.9233	100	33.8773	68.9759	3.89798	16.5714
10.067	1.16648	9.69659	19.3374	79.8017	95.8428	7.49814	42.5287
3.71432	7.01281	17.598	90.5244	14.1099	61.5385	32.8875	3.0275
5.0593	6.23701	10.022	49.381	28.9816	38.5688	6.65244	29.6554
4.16416	12.069	30.4954	100	96.0717	75.2779	51.1211	5.54205
4.98069	7.82643	18.8313	80.5165	68.2222	31.2311	15.0933	7.08535
3.19238	17.8094	30.1887	36.6038	16.5737	49.4289	10.5737	66.7233
7.22783	15.1533	9.71284	20.3903	30.3677	68.9815	17.8378	15.221
4.09938	65	9.6693	24.0778	87.3837	40.9283	19.8844	6.28793
59.7328	5.42063	20.0971	100	32.8908	35.693	7.94702	6.70686
16.7889	48.1818	9.05861	59.3823	52.7857	42.264	3.88067	16.3342
3.84176	1.37525	10.7778	71.7278	23.9236	71.7806	41.6098	12.2121
14.4904	10.9505	18.4891	47.0999	65.6447	26.8132	54.1311	13.2292
31.9876	64.5349	24.8201	26.5465	27.9173	51.8801	18.4071	37.2414
5.66906	7.72051	42.108	26.7886	75.4011	69.1222	21.179	15.534
2.14944	10.3915	16.0377	27.0718	51.0019	33.0321	4.10959	10.8768
12.338	9.86622	1.7474	47.5202	53.33	55.447	28.6026	21.0227
2.15529	11.2202	14.3342	35.8057	94.3069	28.6423	13.0121	13.3103
16.1375	1.96839	18.452	44.0425	23.0769	21.8718	37.7315	7.38916
1.56026	5.73502	7.77509	39.5582	85.9356	23.2483	13.7141	4.86024
7.25838	6.58961	12.782	70.7426	100	5.84468	5.46282	7.10754
2.66996	8.03907	12.7294	58.2134	80.8227	51.5596	57.8005	13.5683
8.2361	14.7328	16.5329	49.7143	15.8296	65.0031	6.96921	7.88512
3.3023	14.6948	30.0096	93.832	37.3392	20.1166	18.7204	36.0736
2.23075	9.36455	20.2899	31.7671	37.5592	79.0565	7.55587	11.0976
9.67585	6.42296	11.1417	27.661	42.1285	84.4617	66.3448	47.8261

## Sheet: 8F
%
CD4	CD4 + E inhibitor	TM2-WT	TM2-WT + E inhibitor	TM2-dCT	TM2-dCT + E inhibitor	TM2-S441A	TM2-S441A + E inhibitor
21.0851	28.4326	11.3058	53.804	66.8351	32.2034	21.0851	28.4326
88.9831	100	42.4731	76.4304	36.7013	93.1049	88.9831	100
15.8197	4.99018	15.4277	5.42127	35.082	65.587	15.8197	4.99018
93.6214	16.4691	27.7635	35.5744	62.3757	85.2254	93.6214	16.4691
22.5413	16.0997	33.91	29.0021	85.0976	60.4516	22.5413	16.0997
9.15033	18.6189	11.5924	69.3261	89.7358	92.7731	9.15033	18.6189
22.6964	34.3215	15.3491	51.6337	90.5702	19.8432	22.6964	34.3215
7.7979	1.53886	9.56103	50.6567	65.2866	48.2143	7.7979	1.53886
14.1902	5.51568	80.9497	36.044	82.166	75	14.1902	5.51568
74.1355	14.5153	47.7089	14.8998	5.51676	34.1173	74.1355	14.5153
79.5203	9.02349	40.3199	16.9251	42.2697	72.5861	79.5203	9.02349
5.74488	3.42593	12.4852	89.4838	15.7076	56.9025	5.74488	3.42593
12.4794	19.7068	17.2012	30.7459	53.7762	22.1561	12.4794	19.7068
11.9113	30.8365	15.3782	25.6934	65.9292	21.466	11.9113	30.8365
10.273	9.87201	3.87395	23.8572	43.31	72.733	10.273	9.87201
20.6949	11.3675	32.6891	53.7715	12.8498	56.8558	20.6949	11.3675
8.56856	23.951	14.4708	34.1709	63.216	87.9154	8.56856	23.951
34.6587	16.6022	2.52246	63.0587	21.6795	29.7303	34.6587	16.6022
24.5978	9.75522	2.46802	26.5974	82.2643	43.7069	24.5978	9.75522
28.2186	15.6667	38.8745	51.4574	62.7554	96.9729	28.2186	15.6667
8.29908	24.8698	16.7803	100	31.8545	23.4277	8.29908	24.8698
17.8841	19.1181	18.5764	45.2055	6.77052	60.7973	17.8841	19.1181
16.9243	12.8298	2.46867	54.9808	18.3213	58.2838	16.9243	12.8298
24.3796	10.7304	17.2677	35.1145	62.1397	53.2164	24.3796	10.7304
2.91756	12.7899	4.38596	93.0495	62.7286	22.3714	2.91756	12.7899
4.45269	9.51743	13.5383	89.1986	100	18.7328	4.45269	9.51743
11.019	21.9904	40.155	42.5108	100	41.0798	11.019	21.9904
6.20123	14.9807	9.03017	88.4335	28.0841	29.9156	6.20123	14.9807
4.05672	10.1899	8.26996	100	40.8669	64.3231	4.05672	10.1899
8.21084	14.9837	13.2394	77.9503	32.9337	48.0211	8.21084	14.9837
11.9565	29.8778	17.1494	55.5019	71.1256	23.0392	11.9565	29.8778
13.7792	14.1032	39.6704	45.383	74.0462	63.1579	13.7792	14.1032
6.81168	12.5727	37.7531	38.4615	97.9433	83.2046	6.81168	12.5727
16.0286	12.6418	26.7747	44.4517	74.1554	44.4265	16.0286	12.6418
8.32025	10.8621	20.9958	34.1956	69.7016	38.8889	8.32025	10.8621
15.9107	6.92985	30.7768	89.2116	57.8783	23.7332	15.9107	6.92985
32.1991	30.2175	32.1703	58.0208	41.8083	41.7707	32.1991	30.2175
6.71247	9.66767	17.0375	72.4853	99.6663	42.0533	6.71247	9.66767
14.7319	16.607	51.0156	44.7676	45.0233	98.5478	14.7319	16.607
14.7465	15.4732	18.2521	100	53.9837	35.6698	14.7465	15.4732
20.1918	17.7083	72.2795	53.3671	71.4081	58.6802	20.1918	17.7083
4.25685	7.98283	8.74704	100	79.3049	82.8596	4.25685	7.98283
20.0103	5.83773	26.7513	18.1818	65.9858	28.9507	20.0103	5.83773
58.0422	8.15353	48.156	32.1526	52.5672	48.8365	58.0422	8.15353
3.6116	4.46201	26.8817	53.7403	34.0206	98.072	3.6116	4.46201
13.1732	15.5485	12.9732	14.958	84.8335	21.8031	13.1732	15.5485
13.5771	3.19103	3.84717	55.2501	48.6894	41.9174	13.5771	3.19103
6.74876	79.2683	16.6965	48.3154	70.0076	100	6.74876	79.2683
5.42169	22.6099	6.59767	48.1313	64.7925	52.2046	5.42169	22.6099
35.9693	6.67324	6.24846	73.8981	52.459	65.4287	35.9693	6.67324
15.3682	5.94916	22.6013	49.076	56.5121	92.8161	15.3682	5.94916
14.708	9.89094	12.2863	81.8045	29.2167	59.1775	14.708	9.89094
11.1936	15.7224	16.4274	62.778	67.6993	25.523	11.1936	15.7224
13.9235	5.67261	12.9426	8.87097	81.4714	49.5316	13.9235	5.67261
28.1553	17.437	31.6383	43.2209	40.8929	19.1622	28.1553	17.437
11.2184	10.1496	100	52.1739	19.2452	58.9404	11.2184	10.1496
24.5265	6.94307	20.8364	31.0399	39.4554	22.19	24.5265	6.94307
20.8985	9.14863	9.73025	23.856	17.5849	52.419	20.8985	9.14863
33.7055	12.8546	14.7059	64.7603	72.1533	65.1439	33.7055	12.8546
24.2672	7.6998	16.4613	44.2539	41.2281	72.9394	24.2672	7.6998
